# Supplementary material for: Modulation of cyanobacterial Photosystem I protein environment and spectral capacity in response to changes in electron flow pathways and photon flux
Source: J Biol Chem. 2025 May 14;301(7):110233. doi: 10.1016/j.jbc.2025.110233 (PMC12212252; doi:10.1016/j.jbc.2025.110233)
Supplement: PsaL-5A-interaction-sphere [file mmc2.xlsx]

## Sheet: Protein
PsaL interaction sphere (based on PSI trimer from S.6803; PDB 5OY0)								AMINO ACID RESIDUES
PsaL (P-1)	PsaL (P-2)	PsaL (P-3)				Protein chain assigment			P-protomer
.0 subunit	.L subunit	.l subunit			P-1	P-2	P-3
GLY 330.1	ASP 5.M	VAL 13.m			1	A	a
PRO 331.1	LEU 9.M	VAL 14.m			2	B	b
PHE 332.1	VAL 13.M	LEU 16.m			3	C	c
THR 333.1	VAL 14.M	LEU 17.m			4	D	d
GLY 334.1	LEU 16.M	PHE 20.m			5	E	e
ARG 428.1	LEU 17.M	PHE 23.m			6	F	f
ARG 431.1	PHE 20.M	ARG 24.m			h	I	i
HIS 432.1	PHE 23.M	SER 26.m			7	J	j
GLY 465.1	ARG 24.M	THR 27.m			8	K	k
ARG 466.1	THR 27.M	GLU 28.m			0	L	l
GLN 468.1	GLU 28.M	TYR 30.m			9	M	m
ASP 469.1	TYR 30.M	LYS 31.m
ILE 476.1	LYS 31.M
ARG 560.1	GLY 330.a
PHE 5.2	PRO 331.a
ILE 21.2	PHE 332.a
ILE 25.2	THR 333.a
TRP 92.2	GLY 334.a
PRO 94.2	ARG 428.a
HIS 95.2	ARG 431.a
PHE 96.2	HIS 432.a
GLY 97.2	GLY 465.a
GLU 98.2	ARG 466.a
LYS 160.2	GLN 468.a
TRP 677.2	ASP 469.a
ARG 681.2	ILE 476.a
THR 682.2	ARG 560.a
PRO 683.2	PHE 5.b
LEU 684.2	LYS 7.b
ALA 685.2	ILE 21.b
ASN 686.2	ILE 25.b
LEU 687.2	TRP 92.b
VAL 688.2	ASP 93.b
ARG 689.2	PRO 94.b
LYS 691.2	HIS 95.b
PRO 8.4	PHE 96.b
PRO 9.4	GLY 97.b
PHE 11.4	GLU 98.b
GLY 12.4	GLY 99.b
GLY 13.4	VAL 144.b
SER 14.4	TRP 154.b
THR 15.4	GLN 158.b
GLY 16.4	PRO 159.b
GLY 17.4	LYS 160.b
LEU 18.4	ARG 162.b
LEU 19.4	TRP 677.b
MET 42.4	ARG 681.b
LEU 57.4	THR 682.b
TYR 58.4	PRO 683.b
VAL 13.9	LEU 684.b
LEU 16.9	ALA 685.b
LEU 17.9	ASN 686.b
ALA 19.9	LEU 687.b
PHE 20.9	VAL 688.b
PHE 23.9	ARG 689.b
ARG 24.9	LYS 691.b
THR 27.9	PRO 8.d
GLU 28.9	PRO 9.d
TYR 30.9	PHE 11.d
LYS 31.9	GLY 12.d
GLY 330.A	GLY 13.d
PRO 331.A	SER 14.d
PHE 332.A	THR 15.d
THR 333.A	GLY 16.d
GLY 334.A	GLY 17.d
ARG 428.A	LEU 18.d
ARG 431.A	LEU 19.d
HIS 432.A	MET 42.d
GLY 465.A	THR 44.d
ARG 466.A	LEU 57.d
GLN 468.A	TYR 58.d
ASP 469.A	LEU 59.d
ILE 476.A	MET 1.h
ARG 560.A	ASP 2.h
PHE 5.B	TYR 9.h
LYS 7.B	LEU 10.h
ILE 21.B	TRP 12.h
ILE 25.B	ILE 13.h
TRP 92.B	PRO 16.h
PRO 94.B	MET 17.h
HIS 95.B	TRP 20.h
PHE 96.B	LEU 21.h
GLY 97.B	PHE 22.h
GLU 98.B	ALA 24.h
TRP 154.B	VAL 25.h
TRP 677.B	THR 26.h
ARG 681.B	MET 27.h
THR 682.B	GLY 28.h
PRO 683.B	LEU 29.h
LEU 684.B	LEU 30.h
ALA 685.B	PHE 31.h
ASN 686.B	ILE 32.h
LEU 687.B	HIS 33.h
VAL 688.B	ILE 34.h
ARG 689.B	GLU 35.h
LYS 691.B	SER 36.h
PRO 8.D	GLU 37.h
PRO 9.D	GLY 38.h
PHE 11.D	MET 1.i
GLY 12.D	ASP 2.i
GLY 13.D	TYR 9.i
SER 14.D	TRP 12.i
THR 15.D	ILE 13.i
GLY 16.D	PRO 16.i
GLY 17.D	MET 17.i
LEU 18.D	TRP 20.i
LEU 19.D	LEU 21.i
ASN 23.D	PHE 22.i
LYS 27.D	ALA 24.i
MET 42.D	VAL 25.i
LEU 57.D	THR 26.i
TYR 58.D	MET 27.i
MET 1.I	GLY 28.i
ASP 2.I	LEU 29.i
SER 8.I	LEU 30.i
TYR 9.I	PHE 31.i
LEU 10.I	ILE 32.i
TRP 12.I	HIS 33.i
ILE 13.I	ILE 34.i
PRO 16.I	GLU 35.i
MET 17.I	SER 36.i
TRP 20.I	GLU 37.i
LEU 21.I	GLY 38.i
PHE 22.I
ALA 24.I
VAL 25.I
THR 26.I
MET 27.I
GLY 28.I
LEU 29.I
LEU 30.I
PHE 31.I
ILE 32.I
HIS 33.I
ILE 34.I
GLU 35.I
SER 36.I
GLU 37.I
GLY 38.I

## Sheet: Cofactors
PsaL interaction sphere (based on PSI trimer from S.6803; PDB 5OY0)									COFACTORS
PsaL (P-1)	PsaL (P-2)	PsaL (P-3)				Protein chain assigment			P-protomer
.0 subunit	.L subunit	.l subunit			P-1	P-2	P-3
CLA 1129.1	ECH 4021.M	ECH 4021.m			1	A	a
CLA 1130.1	LHG 5001.M				2	B	b
CLA 1131.1	CLA 1129.a				3	C	c
CLA 1132.1	CLA 1130.a				4	D	d
CLA 1136.1	CLA 1131.a				5	E	e
CLA 1801.1	CLA 1132.a				6	F	f
LMG 5002.1	CLA 1135.a				h	I	i
LHG 5003.1	CLA 1136.a				7	J	j
LMG 5004.1	CLA 1801.a				8	K	k
LHG 5007.1	BCR 4007.a				0	L	l
LMT 6001.1	LMG 5002.a				9	M	m
CLA 1201.2	LHG 5003.a
CLA 1204.2	CLA 1201.b				CLA	CHLOROPHYLL A
CLA 1206.2	CLA 1204.b				LMG	1,2-DISTEAROYL-MONOGALACTOSYL-DIGLYCERIDE
CLA 1207.2	CLA 1206.b				LMT	DODECYL-BETA-D-MALTOSIDE
CLA 1237.2	CLA 1207.b				PQN	PHYLLOQUINONE
CLA 1238.2	CLA 1237.b				BCR	BETA-CAROTENE
CLA 1239.2	CLA 1238.b				LHG	1,2-DIPALMITOYL-PHOSPHATIDYL-GLYCEROLE
PQN 2002.2	CLA 1239.b				EQ3	(3'R)-3'-HYDROXY-BETA,BETA-CAROTEN-4-ONE
LMG 5002.2	PQN 2002.b				ECH	ECHINENONE
BCR 4021.9	LMG 5002.b				45D	ISOMER OF CANTHAXANTHIN
CLA 1129.A	BCR 4018.h
CLA 1130.A	45D 4020.h
CLA 1131.A	BCR 4018.i
CLA 1132.A	ECH 4020.i
CLA 1136.A
CLA 1137.A
CLA 1801.A
BCR 4007.A
LMG 5002.A
LHG 5003.A
LHG 5005.A
LHG 5006.A
LHG 5007.A
CLA 1201.B
CLA 1204.B
CLA 1206.B
CLA 1207.B
CLA 1237.B
CLA 1238.B
CLA 1239.B
PQN 2002.B
LMG 5002.B
BCR 4018.I
EQ3 4020.I

## Sheet: % Contribution
PsaL interaction sphere (based on PSI trimer from S.6803; PDB 5OY0)										% CONTRIBUTION											Protein chain assigment			P-protomer
																				P-1	P-2	P-3
																				1	A	a
Subunits A, 751aa				Subunits B, 731aa				Subunits D, 141aa				Subunits I, 40aa				Subunits M, 31aa				2	B	b
P-1	P-2	P-3		P-1	P-2	P-3		P-1	P-2	P-3		P-1	P-2	P-3		P-1	P-2	P-3		4	D	d
GLY 330.1	GLY 330.A	GLY 330.a		PHE 5.2	PHE 5.B	PHE 5.b		PRO 8.4	PRO 8.D	PRO 8.d		MET 1.h	MET 1.I	MET 1.i			ASP 5.M			h	I	i
PRO 331.1	PRO 331.A	PRO 331.a		ILE 21.2	LYS 7.B	LYS 7.b		PRO 9.4	PRO 9.D	PRO 9.d		ASP 2.h	ASP 2.I	ASP 2.i			LEU 9.M			0	L	l
PHE 332.1	PHE 332.A	PHE 332.a		ILE 25.2	ILE 21.B	ILE 21.b		PHE 11.4	PHE 11.D	PHE 11.d			SER 8.I			VAL 13.9	VAL 13.M	VAL 13.m		9	M	m
THR 333.1	THR 333.A	THR 333.a			ILE 25.B	ILE 25.b		GLY 12.4	GLY 12.D	GLY 12.d		TYR 9.h	TYR 9.I	TYR 9.i		LEU 16.9	VAL 14.M	VAL 14.m
GLY 334.1	GLY 334.A	GLY 334.a		TRP 92.2	TRP 92.B	TRP 92.b		GLY 13.4	GLY 13.D	GLY 13.d		LEU 10.h	LEU 10.I				LEU 16.M	LEU 16.m
ARG 428.1	ARG 428.A	ARG 428.a		PRO 94.2	PRO 94.B	ASP 93.b		SER 14.4	SER 14.D	SER 14.d		TRP 12.h	TRP 12.I	TRP 12.i		LEU 17.9	LEU 17.M	LEU 17.m
ARG 431.1	ARG 431.A	ARG 431.a		HIS 95.2	HIS 95.B	PRO 94.b		THR 15.4	THR 15.D	THR 15.d		ILE 13.h	ILE 13.I	ILE 13.i		ALA 19.9
HIS 432.1	HIS 432.A	HIS 432.a		PHE 96.2	PHE 96.B	HIS 95.b		GLY 16.4	GLY 16.D	GLY 16.d		PRO 16.h	PRO 16.I	PRO 16.i		PHE 20.9	PHE 20.M	PHE 20.m
GLY 465.1	GLY 465.A	GLY 465.a		GLY 97.2	GLY 97.B	PHE 96.b		GLY 17.4	GLY 17.D	GLY 17.d		MET 17.h	MET 17.I	MET 17.i		PHE 23.9	PHE 23.M	PHE 23.m
ARG 466.1	ARG 466.A	ARG 466.a				GLY 97.b		LEU 18.4	LEU 18.D	LEU 18.d		TRP 20.h	TRP 20.I	TRP 20.i		ARG 24.9	ARG 24.M	ARG 24.m
GLN 468.1	GLN 468.A	GLN 468.a		GLU 98.2	GLU 98.B	GLU 98.b		LEU 19.4	LEU 19.D	LEU 19.d		LEU 21.h	LEU 21.I	LEU 21.i				SER 26.m
ASP 469.1	ASP 469.A	ASP 469.a				GLY 99.b			ASN 23.D			PHE 22.h	PHE 22.I	PHE 22.i		THR 27.9	THR 27.M	THR 27.m
ILE 476.1	ILE 476.A	ILE 476.a				VAL 144.b			LYS 27.D			ALA 24.h	ALA 24.I	ALA 24.i		GLU 28.9	GLU 28.M	GLU 28.m
ARG 560.1	ARG 560.A	ARG 560.a			TRP 154.B	TRP 154.b		MET 42.4	MET 42.D	MET 42.d		VAL 25.h	VAL 25.I	VAL 25.i		TYR 30.9	TYR 30.M	TYR 30.m
						GLN 158.b				THR 44.d		THR 26.h	THR 26.I	THR 26.i		LYS 31.9	LYS 31.M	LYS 31.m
						PRO 159.b		LEU 57.4	LEU 57.D	LEU 57.d		MET 27.h	MET 27.I	MET 27.i
				LYS 160.2		LYS 160.b		TYR 58.4	TYR 58.D	TYR 58.d		GLY 28.h	GLY 28.I	GLY 28.i
				TRP 677.2		ARG 162.b				LEU 59.d		LEU 29.h	LEU 29.I	LEU 29.i
					TRP 677.B	TRP 677.b						LEU 30.h	LEU 30.I	LEU 30.i
				ARG 681.2	ARG 681.B	ARG 681.b						PHE 31.h	PHE 31.I	PHE 31.i
				THR 682.2	THR 682.B	THR 682.b						ILE 32.h	ILE 32.I	ILE 32.i
				PRO 683.2	PRO 683.B	PRO 683.b						HIS 33.h	HIS 33.I	HIS 33.i
				LEU 684.2	LEU 684.B	LEU 684.b						ILE 34.h	ILE 34.I	ILE 34.i
				ALA 685.2	ALA 685.B	ALA 685.b						GLU 35.h	GLU 35.I	GLU 35.i
				ASN 686.2	ASN 686.B	ASN 686.b						SER 36.h	SER 36.I	SER 36.i
				LEU 687.2	LEU 687.B	LEU 687.b						GLU 37.h	GLU 37.I	GLU 37.i
				VAL 688.2	VAL 688.B	VAL 688.b						GLY 38.h	GLY 38.I	GLY 38.i
				ARG 689.2	ARG 689.B	ARG 689.b
				LYS 691.2	LYS 691.B	LYS 691.b
Subunit contribution to PsaL interaction sphere
Subunits A, 751aa				Subunits B, 731aa				Subunits D, 141aa				Subunits I, 40aa				Subunits M, 31aa
P-1	P-2	P-3		P-1	P-2	P-3		P-1	P-2	P-3		P-1	P-2	P-3		P-1	P-2	P-3
14 aa	14 aa	14 aa		21 aa	22 aa	29 aa		14 aa	16 aa	16 aa		26 aa	27 aa	25 aa		11 aa	13 aa	12 aa
0.0186	0.0186	0.0186		0.0287	0.03	0.0396		0.0993	0.1135	0.1135		0.65	0.675	0.625		0.3548	0.4194	0.3871

## Sheet: Digestion patterns
PsaL interaction sphere (based on PSI trimer from S.6803; PDB 5OY0)										PEPSIN DIGESTION PATTERNS (pairwise comparisons)
Only the PsaL protein regions which remained undetected and were part of the interaction sphere were selected for analysis
Since the interaction network of PsaL was different between protomers (based on 5OY0), the results were highlighted in all three protomers, regardless of the sample’s actual oligomeric state
EXAMPLE:
Cyan means "undetected" in pepsin digestion
Magenta means "undetected at particular conditions", in this case undetected in OOR1 trimer
Therefore, corresponding empty cell would mean "detected" in the referance, WT trimer in this case
	WT trimer		vs		ORR1 trimer					WT monomer			vs	WT trimer					ORR1 monomer			vs	ORR1 trimer					WT monomer			vs	ORR1 monomer
WT trimer				ORR1 trimer						WT monomer				WT trimer					ORR1 monomer				ORR1 trimer					WT monomer				ORR1 monomer
subunit .l	subunit .L	subunut.0		subunit .l	subunit .L	subunut.0				subunit .l	subunit .L	subunut.0		subunit .l	subunit .L	subunut.0			subunit .l	subunit .L	subunut.0		subunit .l	subunit .L	subunut.0			subunit .l	subunit .L	subunut.0		subunit .l	subunit .L	subunut.0
	Arg 162.b​				Arg 162.b​					Arg 428.a​	Arg 428.A​	Arg 428.1​		Arg 428.a	Arg 428.A	Arg 428.1​				Arg 162.b​				Arg 162.b​				Arg 428.a​	Arg 428.A​	Arg 428.1​
Arg 428.a​	Arg 428.A	Arg 428.1​		Arg 428.a​	Arg 428.A	Arg 428.1​					Arg 162.b​				Arg 162.b​				Arg 428.a​	Arg 428.A​	Arg 428.1​		Arg 428.a​	Arg 428.A	Arg 428.1​				Arg 162.b​				Arg 162.b​
				Arg 466.1​	Arg 466.a​	Arg 466.A​				Arg 466.1​	Arg 466.a​	Arg 466.A​							Arg 431.a​	Arg 431.A​	Arg 431.1​											Arg 428.a​	Arg 428.A​	Arg 428.1​
				Asp 469.1	Asp 469.a	Asp 469.A​				Asp 2.h​	Asp 2.i ​	Asp 2.1							Arg 466.1​	Arg 466.a​	Arg 466.A​		Arg 466.1​	Arg 466.a​	Arg 466.A​							Arg 431.a​	Arg 431.A​	Arg 431.1​
				Gln 468.1​	Gln 468.a​	Gln 468.A				Asp 469.1	Asp 469.a	Asp 469.A​							Arg 560.a​	Arg 560.A	Arg 560.1​							Arg 466.1​	Arg 466.a​	Arg 466.A​		Arg 466.1​	Arg 466.a​	Arg 466.A​
				Glu 98.2	Glu 98.b​	Glu 98.B					Asp 93.b								Arg 681.b​	Arg 681.B​	Arg 681.2​											Arg 560.a​	Arg 560.A	Arg 560.1​
Gly 330.a ​	Gly 330.A​	Gly 330.1​		Gly 330.a​	Gly 330.A​	Gly 330.1​				Gln 468.1​	Gln 468.a​	Gln 468.A							Asp 469.1​	Asp 469.a​	Asp 469.A​		Asp 469.1	Asp 469.a	Asp 469.A​							Arg 681.b​	Arg 681.B​	Arg 681.2​
Gly 334.a​	Gly 334.A​	Gly 334.1​		Gly 334.a​	Gly 334.A​	Gly 334.1​				Glu 98.2​	Glu 98.b​	Glu 98.B​							Gln 468.1​	Gln 468.a​	Gln 468.A​		Gln 468.1​	Gln 468.a​	Gln 468.A			Asp 2.h​	Asp 2.i ​	Asp 2.I
				Gly 465.1​	Gly 465.a​	Gly 465.A​				Gly 12.d​	Gly 12.D​	Gly 12.4​							Glu 98.2​	Glu 98.b​	Glu 98.B​		Glu 98.2	Glu 98.b​	Glu 98.B			Asp 469.1	Asp 469.a	Asp 469.A​		Asp 469.1​	Asp 469.a​	Asp 469.A​
				Gly 97.2​	Gly 97.b​	Gly 97.B​				Gly 330.a​	Gly 330.A​	Gly 330.1​		Gly 330.a	Gly 330.A​	Gly 330.1​			Gly 12.d​	Gly 12.D​	Gly 12.4​								Asp 93.b
				His 95.2​	His 95.b​	His 95.B​				Gly 334.a​	Gly 334.A​	Gly 334.1​		Gly 334.a	Gly 334.A​	Gly 334.1			Gly 13.d​	Gly 13.D​	Gly 13.4​							Gln 468.1​	Gln 468.a​	Gln 468.A		Gln 468.1​	Gln 468.a​	Gln 468.A​
Lys 160.2​	Lys 160.b​			Lys 160.2​	Lys 160.b​					Gly 465.1​	Gly 465.a​	Gly 465.A​							Gly 16.d​	Gly 16.D​	Gly 16.4​							Glu 98.2​	Glu 98.b​	Glu 98.B​		Glu 98.2​	Glu 98.b​	Glu 98.B​
Phe 332.a​	Phe 332.A​	Phe 332.1​		Phe 332.a​	Phe 332.A​	Phe 332.1​				Gly 97.2​	Gly 97.b​	Gly 97.B​							Gly 17.d​	Gly 17.D​	Gly 17.4​							Gly 12.d​	Gly 12.D​	Gly 12.4​		Gly 12.d​	Gly 12.D​	Gly 12.4​
				Phe 96.2​	Phe 96.b​	Phe 96.B​				His 95.2​	His 95.b​	His 95.B​							Gly 330.a​	Gly 330.A​	Gly 330.1​		Gly 330.a​	Gly 330.A​	Gly 330.1​							Gly 13.d​	Gly 13.D​	Gly 13.4​
	Pro 159.b​				Pro 159.b​					Lys 160.2​	Lys 160.b​			Lys 160.2	Lys 160.b​				Gly 334.a​	Gly 334.A​	Gly 334.1​		Gly 334.a​	Gly 334.A​	Gly 334.1​							Gly 16.d​	Gly 16.D​	Gly 16.4​
Pro 331.a​	Pro 331.A​	Pro 331.1​		Pro 331.a​	Pro 331.A​	Pro 331.1​				Met 1.h​	Met 1.i​	Met 1.I​							Gly 465.1​	Gly 465.a​	Gly 465.A​		Gly 465.1​	Gly 465.a​	Gly 465.A​							Gly 17.d​	Gly 17.D​	Gly 17.4​
				Pro 94.2​	Pro 94.b​	Pro 94.B​				Phe 332.a​	Phe 332.A​	Phe 332.1​		Phe 332.a	Phe 332.A​	Phe 332.1​			Gly 97.2​	Gly 97.b​	Gly 97.B​		Gly 97.2​	Gly 97.b​	Gly 97.B​			Gly 330.a​	Gly 330.A​	Gly 330.1​		Gly 330.a​	Gly 330.A​	Gly 330.1​
Thr 333.a​	Thr 333.A​	Thr 333.1​		Thr 333.a​	Thr 333.A​	Thr 333.1​				Phe 96.2​	Phe 96.b​	Phe 96.B​							His 432.a​	His 432.A​	His 432.1​							Gly 334.a​	Gly 334.A​	Gly 334.1​		Gly 334.a​	Gly 334.A​	Gly 334.1​
											Pro 159.b				Pro 159.b​				His 95.2​	His 95.b​	His 95.B​		His 95.2​	His 95.b​	His 95.B​			Gly 465.1​	Gly 465.a​	Gly 465.A​		Gly 465.1​	Gly 465.a​	Gly 465.A​
										Pro 16.h​	Pro 16.i​	Pro 16.I​							Leu 18.d	Leu 18.D​	Leu 18.4​							Gly 97.2​	Gly 97.b​	Gly 97.B​		Gly 97.2​	Gly 97.b​	Gly 97.B​
										Pro 331.a​	Pro 331.A​	Pro 331.1​		Pro 331.a	Pro 331.A​	Pro 331.1​			Leu 19.d​	Leu 19.D​	Leu 19.4​											His 432.a​	His 432.A​	His 432.1​
										Pro 94.2​	Pro 94.b​	Pro 94.B​							Leu 57.d​	Leu 57.D​	Leu 57.4​							His 95.2​	His 95.b​	His 95.B​		His 95.2​	His 95.b​	His 95.B​
Content of PsaL interaction sphere:										Thr 333.a​	Thr 333.A​	Thr 333.1​		Thr 333.a	Thr 333.A​	Thr 333.1​			Lys 160.2​	Lys 160.b​			Lys 160.2​	Lys 160.b​								Leu 18.d	Leu 18.D​	Leu 18.4​
Total 14 residues from A subunits										Trp 12.h​	Trp 12.i​	Trp 12.I​							Met 42.d​	Met 42.D​	Met 42.4​											Leu 19.d​	Leu 19.D​	Leu 19.4​
Total 29 residues from B subunits										Trp 20.h​	Trp 20.i​	Trp 20.I​							Phe 11.d​	Phe 11.D​	Phe 11.4​											Leu 57.d​	Leu 57.D​	Leu 57.4​
Total 16 residues from D subunits										Trp 92.2	Trp 92.b​	Trp 92.B​							Phe 332.a​	Phe 332.A​	Phe 332.1​		Phe 332.a​	Phe 332.A​	Phe 332.1​			Lys 160.2​	Lys 160.b​			Lys 160.2​	Lys 160.b​
Total 27 residues from I subunits																			Phe 96.2​	Phe 96.b​	Phe 96.B​		Phe 96.2​	Phe 96.b​	Phe 96.B​			Met 1.h​	Met 1.i​	Met 1.I​
Total 13 residues from M subunits																				Pro 159.b​				Pro 159.b​								Met 42.d​	Met 42.D​	Met 42.4​
																			Pro 331.a​	Pro 331.A​	Pro 331.1​		Pro 331.a​	Pro 331.A​	Pro 331.1​							Phe 11.d​	Phe 11.D​	Phe 11.4​
# of residues affected in PsaL interaction sphere							% residues affected in PsaL interaction sphere												Pro 8.d​	Pro 8.D​	Pro 8.4​							Phe 332.a​	Phe 332.A​	Phe 332.1​		Phe 332.a​	Phe 332.A​	Phe 332.1​
	PsaA	PsaB	PsaD	PsaI	PsaM			PsaA	PsaB	PsaD	PsaI	PsaM							Pro 9.d​	Pro 9.D​	Pro 9.4​							Phe 96.2​	Phe 96.b​	Phe 96.B​		Phe 96.2​	Phe 96.b​	Phe 96.B​
WT-T	6	3	0	0	0		WT-T	42.86	10.34	0	0	0							Pro 94.2	Pro 94.b​	Pro 94.B​		Pro 94.2​	Pro 94.b​	Pro 94.B​				Pro 159.b				Pro 159.b​
WT-M	10	10	1	5	0		WT-M	71.43	34.48	5.56	18.52	0							Ser 14.d​	Ser 14.D​	Ser 14.4​							Pro 16.h​	Pro 16.i​	Pro 16.I​
ORR1-T	10	8	0	0	0		ORR1-T	71.43	27.59	0	0	0							Thr 15.d​	Thr 15.D​	Thr 15.4​							Pro 331.a​	Pro 331.A​	Pro 331.1​		Pro 331.a​	Pro 331.A​	Pro 331.1​
ORR1-M	13	10	14	0	0		ORR1-M	92.86	34.48	88	0	0							Thr 333.a​	Thr 333.A​	Thr 333.1​		Thr 333.a​	Thr 333.A​	Thr 333.1​							Pro 8.d​	Pro 8.D​	Pro 8.4​
																			Trp 677.b​	Trp 677.B​	Trp 677.2​											Pro 9.d​	Pro 9.D​	Pro 9.4​
																			Tyr 58.d​	Tyr 58.D​	Tyr 58.4​							Pro 94.2​	Pro 94.b​	Pro 94.B​		Pro 94.2	Pro 94.b​	Pro 94.B​
																																Ser 14.d​	Ser 14.D​	Ser 14.4​
																																Thr 15.d​	Thr 15.D​	Thr 15.4​
																												Thr 333.a​	Thr 333.A​	Thr 333.1​		Thr 333.a​	Thr 333.A​	Thr 333.1​
																												Trp 12.h​	Trp 12.i​	Trp 12.I​
																												Trp 20.h​	Trp 20.i​	Trp 20.I​
																												Trp 92.2	Trp 92.b​	Trp 92.B​
																																Trp 677.b​	Trp 677.B​	Trp 677.2​
																																Tyr 58.d​	Tyr 58.D​	Tyr 58.4​
